# Supplementary material for: A new species of Dicranocentrus Schött from Hainan (China) with a key to the Chinese species of the genus (Collembola, Entomobryidae)
Source: Zookeys. 2018 May 30;(762):59–68. doi: 10.3897/zookeys.762.23926 (PMC5990583; doi:10.3897/zookeys.762.23926)
Supplement: XML Treatment for Dicranocentrus hainanicus [file zookeys.762.23926-treatment1.xml]

<!DOCTYPE tp:taxon-treatment
  PUBLIC "-//TaxonX//DTD Taxonomic Treatment Publishing DTD v0 20100105//EN" "tax-treatment-NSO.dtd">
<tp:taxon-treatment xmlns:tp="http://www.plazi.org/taxpub"><tp:treatment-meta><kwd-group><label>Taxon classification</label><kwd><named-content xmlns:xlink="http://www.w3.org/1999/xlink" content-type="kingdom">Animalia</named-content></kwd><kwd><named-content xmlns:xlink="http://www.w3.org/1999/xlink" content-type="order">Collembola</named-content></kwd><kwd><named-content xmlns:xlink="http://www.w3.org/1999/xlink" content-type="family">Entomobryidae</named-content></kwd></kwd-group><mixed-citation publication-type="journal"><person-group><name><surname>Ren</surname><given-names>Yuanhao</given-names></name><name><surname>Li</surname><given-names>Zhaohui</given-names></name><name><surname>Zhang</surname><given-names>Feng</given-names></name></person-group><article-title>A new species of <italic><tp:taxon-name><tp:taxon-name-part taxon-name-part-type="genus" reg="Dicranocentrus">Dicranocentrus</tp:taxon-name-part></tp:taxon-name></italic> Schött from Hainan (China) with a key to the Chinese species of the genus (<tp:taxon-name><tp:taxon-name-part taxon-name-part-type="order">Collembola</tp:taxon-name-part></tp:taxon-name>, <tp:taxon-name><tp:taxon-name-part taxon-name-part-type="family">Entomobryidae</tp:taxon-name-part></tp:taxon-name>)</article-title><source>Zookeys</source><day>30</day><month>5</month><year>2018</year><volume>2018</volume><issue>762</issue><fpage>59</fpage><lpage>68</lpage><pub-id pub-id-type="doi">10.3897/zookeys.762.23926</pub-id></mixed-citation></tp:treatment-meta><tp:nomenclature><tp:taxon-name>
            <tp:taxon-name-part taxon-name-part-type="genus" reg="Dicranocentrus">Dicranocentrus</tp:taxon-name-part>
            <tp:taxon-name-part taxon-name-part-type="species" reg="hainanicus">hainanicus</tp:taxon-name-part>
            <object-id xmlns:xlink="http://www.w3.org/1999/xlink" content-type="zoobank" xlink:type="simple">http://zoobank.org/85C9388D-C78D-4D2E-8E3B-6A4C8AA50375</object-id>
          </tp:taxon-name><tp:taxon-authority>Ren &amp; Zhang</tp:taxon-authority><tp:taxon-status xmlns:xlink="http://www.w3.org/1999/xlink" xlink:type="simple">sp. n.</tp:taxon-status><xref ref-type="fig" rid="F1">Figs 1–8</xref><xref ref-type="fig" rid="F2">, 9–14</xref><xref ref-type="fig" rid="F3">, 15–26</xref><xref ref-type="fig" rid="F4">, 27–28</xref></tp:nomenclature><tp:treatment-sec sec-type="material" id="SECID0EKIAC"><title>Material.</title><p>Holotype: ♂ on slide, China, Hainan Province, Wuzhi Mountain, <named-content xmlns:xlink="http://www.w3.org/1999/xlink" content-type="dwc:verbatimCoordinates" xlink:type="simple"><named-content content-type="geo-json" specific-use="{&#34;type&#34;:&#34;Point&#34;,&#34;coordinates&#34;:[109.688000,18.903000]}" id="NCID0EOIAC" xlink:type="simple">18.903°N, 109.688°E</named-content></named-content>, altitude ca. 901 m, 29 Dec 2015, DY Yu leg. (#15HN5). Paratypes: four ♀♀ on slides and three juveniles and one adult in alcohol, same data as holotype. All deposited in <abbrev xmlns:xlink="http://www.w3.org/1999/xlink" content-type="institution" xlink:title="Department of Entomology, College of Plant Protection, Nanjing Agricultural University" id="ABBRID0EQIAC" xlink:type="simple">NJAU</abbrev>.</p></tp:treatment-sec><tp:treatment-sec sec-type="etymology" id="SECID0EVIAC"><title>Etymology.</title><p>Named after the type locality where the new species was collected.</p></tp:treatment-sec><tp:treatment-sec sec-type="diagnosis" id="SECID0E1IAC"><title>Diagnosis.</title><p>No obvious color pattern. Mac S2 present and <abbrev xmlns:xlink="http://www.w3.org/1999/xlink" xlink:title="macrochaeta/ae" id="ABBRID0EAJAC" xlink:type="simple">mac</abbrev> Pa1 absent on dorsal head. Labial chaetae l<sub>1</sub> and l<sub>2</sub> smooth. Inner tibiotarsi and manubrium dorsally with smooth chaetae. Unguis with two inner teeth and without unpaired tooth. Tenent hairs acuminate. Den with 30–41 inner spines arranged in 2–3 rows. <abbrev xmlns:xlink="http://www.w3.org/1999/xlink" xlink:title="thoracic segment" id="ABBRID0EIJAC" xlink:type="simple">Th</abbrev>. II with two medio-medial, two medio-sublateral and eight posterior <abbrev xmlns:xlink="http://www.w3.org/1999/xlink" xlink:title="macrochaeta/ae" id="ABBRID0EMJAC" xlink:type="simple">mac</abbrev>, and <abbrev xmlns:xlink="http://www.w3.org/1999/xlink" xlink:title="macrochaeta/ae" id="ABBRID0EQJAC" xlink:type="simple">mac</abbrev> p5 present. <abbrev xmlns:xlink="http://www.w3.org/1999/xlink" xlink:title="abdominal segment" id="ABBRID0EUJAC" xlink:type="simple">Abd</abbrev>. I–IV with 5, 2, 2, 5 central <abbrev xmlns:xlink="http://www.w3.org/1999/xlink" xlink:title="macrochaeta/ae" id="ABBRID0EYJAC" xlink:type="simple">mac</abbrev>. An additional <abbrev xmlns:xlink="http://www.w3.org/1999/xlink" xlink:title="microchaeta/ae" id="ABBRID0E3JAC" xlink:type="simple">mic</abbrev> associated with acc.p6 present on <abbrev xmlns:xlink="http://www.w3.org/1999/xlink" xlink:title="thoracic segment" id="ABBRID0EAKAC" xlink:type="simple">Th</abbrev>. II–<abbrev xmlns:xlink="http://www.w3.org/1999/xlink" xlink:title="abdominal segment" id="ABBRID0EEKAC" xlink:type="simple">Abd</abbrev>. II. Tergal <abbrev xmlns:xlink="http://www.w3.org/1999/xlink" xlink:title="ordinary tergal S-chaeta/ae" id="ABBRID0EIKAC" xlink:type="simple">sens</abbrev> as 2, 2|1, 3, 3, (3+≈35), 4; on <abbrev xmlns:xlink="http://www.w3.org/1999/xlink" xlink:title="abdominal segment" id="ABBRID0EMKAC" xlink:type="simple">Abd</abbrev>. V two inner <abbrev xmlns:xlink="http://www.w3.org/1999/xlink" xlink:title="ordinary tergal S-chaeta/ae" id="ABBRID0EQKAC" xlink:type="simple">sens</abbrev> anterior to lateral two.</p></tp:treatment-sec><tp:treatment-sec sec-type="description" id="SECID0EUKAC"><title>Description.</title><p>Body length (head + thorax + abdomen) up to 3.96 mm. Ground color yellow. Antennae gradually dark purple towards tip. Eye patches dark (Fig. <xref ref-type="fig" rid="F1">1</xref>). Scales rounded, truncate, or pointed with numerous short striations; scales present on <abbrev xmlns:xlink="http://www.w3.org/1999/xlink" xlink:title="antennal segment" id="ABBRID0E5KAC" xlink:type="simple">Ant</abbrev>. I–II, body, legs, both sides of head, ventral tube and manubrium, and ventral side of dens (Figs <xref ref-type="fig" rid="F1">2–4</xref>, <xref ref-type="fig" rid="F1">6</xref>, <xref ref-type="fig" rid="F1">8</xref>, <xref ref-type="fig" rid="F2">10</xref>). Scales in the posterior row along tergal margin much larger than anterior ones. Scales on dens much narrower.</p><fig id="F1" position="float" orientation="portrait"><label>Figures 1–8.</label><caption><p>
                <italic><tp:taxon-name><tp:taxon-name-part taxon-name-part-type="genus" reg="Dicranocentrus">Dicranocentrus</tp:taxon-name-part> <tp:taxon-name-part taxon-name-part-type="species" reg="hainanicus">hainanicus</tp:taxon-name-part></tp:taxon-name></italic> sp. n. <bold>1</bold> habitus <bold>2</bold> left <abbrev xmlns:xlink="http://www.w3.org/1999/xlink" xlink:title="antennal segment" id="ABBRID0EJMAC" xlink:type="simple">Ant</abbrev>. Ia (dorsal side) <bold>3</bold> dorsal head <bold>4</bold> distal chaetae along posterior margin of head <bold>5</bold> right mandible <bold>6</bold> <abbrev xmlns:xlink="http://www.w3.org/1999/xlink" xlink:title="thoracic segment" id="ABBRID0EVMAC" xlink:type="simple">Th</abbrev>. III <bold>7</bold> tibiotarsus I <bold>8</bold> external side of tibiotarsus II. Scale bars: 1.5 mm (<bold>1</bold>); 50 µm (<bold>2</bold>); 125 µm (<bold>3–8</bold>).</p></caption><graphic xmlns:xlink="http://www.w3.org/1999/xlink" xlink:href="zookeys-762-059-g001.jpg" position="float" orientation="portrait" xlink:type="simple" id="oo_206769.jpg"/></fig><fig id="F2" position="float" orientation="portrait"><label>Figures 9–14.</label><caption><p>
                <italic><tp:taxon-name><tp:taxon-name-part taxon-name-part-type="genus" reg="Dicranocentrus">Dicranocentrus</tp:taxon-name-part> <tp:taxon-name-part taxon-name-part-type="species" reg="hainanicus">hainanicus</tp:taxon-name-part></tp:taxon-name></italic> sp. n. <bold>9</bold> unguis II external view <bold>10</bold> dorsal side of manubrium <bold>11</bold> manubrial plaque and base of dens dorsal view <bold>12</bold> dens dorsal view <bold>13</bold> dental spines <bold>14</bold> mucro. Scale bar: 125 µm.</p></caption><graphic xmlns:xlink="http://www.w3.org/1999/xlink" xlink:href="zookeys-762-059-g002.jpg" position="float" orientation="portrait" xlink:type="simple" id="oo_206770.jpg"/></fig><p>Antenna approx. 3.5 times as long as cephalic diagonal. Antennal segment ratio as Ia: Ib: IIa: IIb: III: IV= 1: 4.04–5.29: 1.19–1.57: 4.57–6.29: 13.04–18.08: 4.71; ratio in holotype as 1: 4.04: 1.26: 4.57: 13.04 (<abbrev xmlns:xlink="http://www.w3.org/1999/xlink" xlink:title="antennal segment" id="ABBRID0EOOAC" xlink:type="simple">Ant</abbrev>. IV lost). <abbrev xmlns:xlink="http://www.w3.org/1999/xlink" xlink:title="antennal segment" id="ABBRID0ESOAC" xlink:type="simple">Ant</abbrev>. III distally and IV annulated and often fused. Smooth spiny <abbrev xmlns:xlink="http://www.w3.org/1999/xlink" xlink:title="microchaeta/ae" id="ABBRID0EWOAC" xlink:type="simple">mic</abbrev> at base of antennae indistinctly separated from ordinary <abbrev xmlns:xlink="http://www.w3.org/1999/xlink" xlink:title="microchaeta/ae" id="ABBRID0E1OAC" xlink:type="simple">mic</abbrev> and thus their number unclear (Fig. <xref ref-type="fig" rid="F1">2</xref>). Swollen S-chaetae of antennal organ apico-laterally 3–4, 3, 4 on <abbrev xmlns:xlink="http://www.w3.org/1999/xlink" xlink:title="antennal segment" id="ABBRID0ECPAC" xlink:type="simple">Ant</abbrev>. Ib, IIb and III, respectively. Subcylindrical, thick S-chaetae 6–7, 3–4, 7 ventro-laterally on <abbrev xmlns:xlink="http://www.w3.org/1999/xlink" xlink:title="antennal segment" id="ABBRID0EGPAC" xlink:type="simple">Ant</abbrev> Ib, IIb and III, respectively (Figs <xref ref-type="fig" rid="F3">15</xref>, <xref ref-type="fig" rid="F3">16</xref>). Pseudopores 2, 2, 2 ventro-apically on <abbrev xmlns:xlink="http://www.w3.org/1999/xlink" xlink:title="antennal segment" id="ABBRID0ESPAC" xlink:type="simple">Ant</abbrev>. I, II, III, respectively. <abbrev xmlns:xlink="http://www.w3.org/1999/xlink" xlink:title="antennal segment" id="ABBRID0EWPAC" xlink:type="simple">Ant</abbrev>. IV without apical bulb but its apex with a pin chaeta.</p><p>Eyes 8+8. Labral papillae four, all with a pointed tip and outer two slightly larger. Prelabral and labral chaetae 4/5, 5, 4, all smooth. Clypeal chaetae ciliate on prefrontal and frontal areas but their number unclear; lateral L<sub>1</sub> and L<sub>2</sub> smooth. Dorsal cephalic chaetotaxy with 13–16 antennal (An), four anterior (A), three median (M), eight sutural (S), one postocular (Po=Pa5) <abbrev xmlns:xlink="http://www.w3.org/1999/xlink" xlink:title="macrochaeta/ae" id="ABBRID0EBAAE" xlink:type="simple">mac</abbrev>, and seven (Pa2–3, Pm3, Pp3, Pp5, Pe3–4) posterior (P) <abbrev xmlns:xlink="http://www.w3.org/1999/xlink" xlink:title="macrochaeta/ae" id="ABBRID0EFAAE" xlink:type="simple">mac</abbrev>; <abbrev xmlns:xlink="http://www.w3.org/1999/xlink" xlink:title="macrochaeta/ae" id="ABBRID0EJAAE" xlink:type="simple">mac</abbrev> Pa1 absent; inter-ocular chaetae as p, s, t (Fig. <xref ref-type="fig" rid="F3">17</xref>). A transverse of small ciliate chaetae present along posterior margin (Fig. <xref ref-type="fig" rid="F1">4</xref>). Mandibles with 4+6 apical teeth; five apical teeth much larger than distal one on right mandible (Fig. <xref ref-type="fig" rid="F1">5</xref>). Maxillary outer lobe with four smooth sublobal hairs (Fig. <xref ref-type="fig" rid="F3">18</xref>). Labial papillae A–E with 0, 5, 0, 4, 5 guard chaetae, respectively; lateral process of papilla E thin, with tip not reaching apex of labial papilla (Fig. <xref ref-type="fig" rid="F3">19</xref>). Labium with five smooth proximal and five smooth anterior (a1–5) chaetae; submentum chaetae 8–13, 0–3 of them ciliate (Fig. <xref ref-type="fig" rid="F3">20</xref>), chaetae l<sub>1</sub> and l<sub>2</sub> smooth. Postlabial chaetae 6–7 smooth chaetae along cephalic groove (Fig. <xref ref-type="fig" rid="F3">21</xref>).</p><fig id="F3" position="float" orientation="portrait"><label>Figures 15–26.</label><caption><p>
                <italic><tp:taxon-name><tp:taxon-name-part taxon-name-part-type="genus" reg="Dicranocentrus">Dicranocentrus</tp:taxon-name-part> <tp:taxon-name-part taxon-name-part-type="species" reg="hainanicus">hainanicus</tp:taxon-name-part></tp:taxon-name></italic> sp. n. <bold>15</bold> <abbrev xmlns:xlink="http://www.w3.org/1999/xlink" xlink:title="antennal segment" id="ABBRID0ECCAE" xlink:type="simple">Ant</abbrev>. I organ <bold>16</bold> left <abbrev xmlns:xlink="http://www.w3.org/1999/xlink" xlink:title="antennal segment" id="ABBRID0EICAE" xlink:type="simple">Ant</abbrev>. III organ <bold>17</bold> dorsal cephalic chaetotaxy <bold>18</bold> maxillary outer lobe (right side) <bold>19</bold> lateral process of labial palp (left side) <bold>20</bold> labial triangle (right side) <bold>21</bold> postlabial chaetae along groove <bold>22</bold> trochanteral organ <bold>23</bold> hind claw (posterior side) <bold>24</bold> anterior face of ventral tube <bold>25</bold> manubrial plaque (right side), arrow indicating that it is often absent <bold>26</bold> distal part of manubrium ventrally.</p></caption><graphic xmlns:xlink="http://www.w3.org/1999/xlink" xlink:href="zookeys-762-059-g003.jpg" position="float" orientation="portrait" xlink:type="simple" id="oo_206771.jpg"/></fig><p>Trochanteral organ with 29–44 smooth spine-like chaetae; 12–13 in L-shaped arms and 17–31 between arms (Fig. <xref ref-type="fig" rid="F3">22</xref>). Tibiotarsi with smooth inner chaetae (Fig. <xref ref-type="fig" rid="F1">7</xref>) and few large, ciliate outer chaetae, but their number unclear because partial chaetae lost with only large sockets seen (Fig. <xref ref-type="fig" rid="F1">8</xref>). Unguis with two inner and two lateral teeth; unpaired inner and outer teeth not seen. Unguiculus lanceolate with a tiny outer tooth. Tenent hairs acuminate (Figs <xref ref-type="fig" rid="F2">9</xref>, <xref ref-type="fig" rid="F3">23</xref>). <abbrev xmlns:xlink="http://www.w3.org/1999/xlink" xlink:title="abdominal segment" id="ABBRID0E2DAE" xlink:type="simple">Abd</abbrev>. IV 1.24–1.53 times as long as <abbrev xmlns:xlink="http://www.w3.org/1999/xlink" xlink:title="abdominal segment" id="ABBRID0E6DAE" xlink:type="simple">Abd</abbrev>. III along dorsal midline. Ventral tube anteriorly with 14–17 weakly ciliate chaetae, two of them much larger (Fig. <xref ref-type="fig" rid="F3">24</xref>); posteriorly with more than 50 chaetae; each lateral flap with more than 40 chaetae and some of them ciliate. Tenaculum with 4+4 teeth, corpus with approx. six ciliate chaetae. Manubrium dorsally with 1+1 lateral rows of smooth straight chaetae, which are also present manubrial plaque (Fig. <xref ref-type="fig" rid="F3">25</xref>) and dental base (Fig. <xref ref-type="fig" rid="F2">11</xref>). Manubrial plaque with 4–5 pseudopores and 14–17 ciliate chaetae on each side (Fig. <xref ref-type="fig" rid="F3">25</xref>). Distal manubrium ventrally with 33–41 scales (Fig. <xref ref-type="fig" rid="F3">26</xref>). Dens dorsally with two rows of ciliate chaetae; inner ones stronger than outer ones (Fig. <xref ref-type="fig" rid="F2">12</xref>); the most basal chaeta of inner row extremely thicker and longer (Fig. <xref ref-type="fig" rid="F2">11</xref>). Den internally with 30–41 (33 in holotype) basal spines arranged roughly in 2–3 rows; basal ones more dense than distal ones; outer spines larger than inner ones (Fig. <xref ref-type="fig" rid="F2">13</xref>). Smooth distal part of dens 4.70–6.25 times as long as mucro; apical tooth slightly longer than subapical one; mucronal spine just reaching the apex of subapical tooth (Fig. <xref ref-type="fig" rid="F2">14</xref>).</p><p>
            <abbrev xmlns:xlink="http://www.w3.org/1999/xlink" xlink:title="thoracic segment" id="ABBRID0EJFAE" xlink:type="simple">Th</abbrev>. II with two (m1, m2) medio-medial, two (m4, m4i) medio-sublateral and eight (p1, p1i, p1p, p2, p2a, p2p, p2e, p3, p5) posterior <abbrev xmlns:xlink="http://www.w3.org/1999/xlink" xlink:title="macrochaeta/ae" id="ABBRID0ENFAE" xlink:type="simple">mac</abbrev>; m4p, m5, p1a, p4, p6 as <abbrev xmlns:xlink="http://www.w3.org/1999/xlink" xlink:title="microchaeta/ae" id="ABBRID0ERFAE" xlink:type="simple">mic</abbrev>. <abbrev xmlns:xlink="http://www.w3.org/1999/xlink" xlink:title="thoracic segment" id="ABBRID0EVFAE" xlink:type="simple">Th</abbrev>. III with 15 (a1–6, a4i, a6i, m6, p1–3, p1i, p2a, m6p) <abbrev xmlns:xlink="http://www.w3.org/1999/xlink" xlink:title="macrochaeta/ae" id="ABBRID0EZFAE" xlink:type="simple">mac</abbrev>; a7 and m7 as <abbrev xmlns:xlink="http://www.w3.org/1999/xlink" xlink:title="mesochaeta/ae" id="ABBRID0E4FAE" xlink:type="simple">mes</abbrev>; m1, m4–5 and p4–6 as <abbrev xmlns:xlink="http://www.w3.org/1999/xlink" xlink:title="microchaeta/ae" id="ABBRID0EBGAE" xlink:type="simple">mic</abbrev>. <abbrev xmlns:xlink="http://www.w3.org/1999/xlink" xlink:title="abdominal segment" id="ABBRID0EFGAE" xlink:type="simple">Abd</abbrev>. I with five (a2–3, m2–4) <abbrev xmlns:xlink="http://www.w3.org/1999/xlink" xlink:title="macrochaeta/ae" id="ABBRID0EJGAE" xlink:type="simple">mac</abbrev>; a1, a5–6, m5–6, p5–6 as <abbrev xmlns:xlink="http://www.w3.org/1999/xlink" xlink:title="microchaeta/ae" id="ABBRID0ENGAE" xlink:type="simple">mic</abbrev>. <abbrev xmlns:xlink="http://www.w3.org/1999/xlink" xlink:title="abdominal segment" id="ABBRID0ERGAE" xlink:type="simple">Abd</abbrev>. II with two (m3, m3e) <abbrev xmlns:xlink="http://www.w3.org/1999/xlink" xlink:title="macrochaeta/ae" id="ABBRID0EVGAE" xlink:type="simple">mac</abbrev>; a2–3, a5–6, m4–7 and p4–7 as <abbrev xmlns:xlink="http://www.w3.org/1999/xlink" xlink:title="microchaeta/ae" id="ABBRID0EZGAE" xlink:type="simple">mic</abbrev> (Fig. <xref ref-type="fig" rid="F4">27</xref>). <abbrev xmlns:xlink="http://www.w3.org/1999/xlink" xlink:title="abdominal segment" id="ABBRID0EBHAE" xlink:type="simple">Abd</abbrev>. III with two (a3, m3) central and two (pm6, p6) lateral <abbrev xmlns:xlink="http://www.w3.org/1999/xlink" xlink:title="macrochaeta/ae" id="ABBRID0EFHAE" xlink:type="simple">mac</abbrev>; a1–2, a6–7, am6, m7, p4–5, and p7 as <abbrev xmlns:xlink="http://www.w3.org/1999/xlink" xlink:title="microchaeta/ae" id="ABBRID0EJHAE" xlink:type="simple">mic</abbrev>; m4 absent. <abbrev xmlns:xlink="http://www.w3.org/1999/xlink" xlink:title="abdominal segment" id="ABBRID0ENHAE" xlink:type="simple">Abd</abbrev>. IV with five (A5, B5–6, C1, a <abbrev xmlns:xlink="http://www.w3.org/1999/xlink" xlink:title="macrochaeta/ae" id="ABBRID0ERHAE" xlink:type="simple">mac</abbrev> of unclear homology) central and nine (D3, E1, E3–4, F1–3, Ee8, Ee10) lateral <abbrev xmlns:xlink="http://www.w3.org/1999/xlink" xlink:title="macrochaeta/ae" id="ABBRID0EVHAE" xlink:type="simple">mac</abbrev>. <abbrev xmlns:xlink="http://www.w3.org/1999/xlink" xlink:title="abdominal segment" id="ABBRID0EZHAE" xlink:type="simple">Abd</abbrev>. V with 13 (m2–3, m3a, a5, m5, m5a, m5e, p1, p3–5, ap6, p5a) <abbrev xmlns:xlink="http://www.w3.org/1999/xlink" xlink:title="macrochaeta/ae" id="ABBRID0E4HAE" xlink:type="simple">mac</abbrev> (Fig. <xref ref-type="fig" rid="F4">28</xref>). <abbrev xmlns:xlink="http://www.w3.org/1999/xlink" xlink:title="abdominal segment" id="ABBRID0EFIAE" xlink:type="simple">Abd</abbrev>. VI without smooth chaetae. Tergal <abbrev xmlns:xlink="http://www.w3.org/1999/xlink" xlink:title="S-microchaeta/ae" id="ABBRID0EJIAE" xlink:type="simple">ms</abbrev> as 1, 0|1, 0, 1, 0, 0. Sens as 2, 2|1, 3, 3, (3+≈35), 4; <abbrev xmlns:xlink="http://www.w3.org/1999/xlink" xlink:title="abdominal segment" id="ABBRID0ENIAE" xlink:type="simple">Abd</abbrev>. IV with three ordinary <abbrev xmlns:xlink="http://www.w3.org/1999/xlink" xlink:title="ordinary tergal S-chaeta/ae" id="ABBRID0ERIAE" xlink:type="simple">sens</abbrev> (as, ps, acc.A6) and approx. 35 elongated <abbrev xmlns:xlink="http://www.w3.org/1999/xlink" xlink:title="ordinary tergal S-chaeta/ae" id="ABBRID0EVIAE" xlink:type="simple">sens</abbrev>; inner two <abbrev xmlns:xlink="http://www.w3.org/1999/xlink" xlink:title="ordinary tergal S-chaeta/ae" id="ABBRID0EZIAE" xlink:type="simple">sens</abbrev> anterior to lateral two on <abbrev xmlns:xlink="http://www.w3.org/1999/xlink" xlink:title="abdominal segment" id="ABBRID0E4IAE" xlink:type="simple">Abd</abbrev>. V. An additional <abbrev xmlns:xlink="http://www.w3.org/1999/xlink" xlink:title="microchaeta/ae" id="ABBRID0EBJAE" xlink:type="simple">mic</abbrev> associated with acc.p6 and of unclear homology present on <abbrev xmlns:xlink="http://www.w3.org/1999/xlink" xlink:title="thoracic segment" id="ABBRID0EFJAE" xlink:type="simple">Th</abbrev>. II–<abbrev xmlns:xlink="http://www.w3.org/1999/xlink" xlink:title="abdominal segment" id="ABBRID0EJJAE" xlink:type="simple">Abd</abbrev>. II.</p><fig id="F4" position="float" orientation="portrait"><label>Figures 27–28.</label><caption><p>
                <italic><tp:taxon-name><tp:taxon-name-part taxon-name-part-type="genus" reg="Dicranocentrus">Dicranocentrus</tp:taxon-name-part> <tp:taxon-name-part taxon-name-part-type="species" reg="hainanicus">hainanicus</tp:taxon-name-part></tp:taxon-name></italic> sp. n. Tergal chaetotaxy. <bold>27</bold> <abbrev xmlns:xlink="http://www.w3.org/1999/xlink" xlink:title="thoracic segment" id="ABBRID0ECKAE" xlink:type="simple">Th</abbrev>. II–<abbrev xmlns:xlink="http://www.w3.org/1999/xlink" xlink:title="abdominal segment" id="ABBRID0EGKAE" xlink:type="simple">Abd</abbrev>. II <bold>28</bold> <abbrev xmlns:xlink="http://www.w3.org/1999/xlink" xlink:title="abdominal segment" id="ABBRID0EMKAE" xlink:type="simple">Abd</abbrev>. III–V.</p></caption><graphic xmlns:xlink="http://www.w3.org/1999/xlink" xlink:href="zookeys-762-059-g004.jpg" position="float" orientation="portrait" xlink:type="simple" id="oo_206772.jpg"/></fig></tp:treatment-sec><tp:treatment-sec sec-type="ecology" id="SECID0EVKAE"><title>Ecology.</title><p>In litter of coniferous and broad-leaved mixed forests.</p></tp:treatment-sec><tp:treatment-sec sec-type="remarks" id="SECID0E1KAE"><title>Remarks.</title><p>As a member of <italic>sundanensis</italic>-group (cephalic <abbrev xmlns:xlink="http://www.w3.org/1999/xlink" xlink:title="macrochaeta/ae" id="ABBRID0ECLAE" xlink:type="simple">mac</abbrev> S2 present), <italic><tp:taxon-name><tp:taxon-name-part taxon-name-part-type="genus" reg="Dicranocentrus">D.</tp:taxon-name-part> <tp:taxon-name-part taxon-name-part-type="species" reg="hainanicus">hainanicus</tp:taxon-name-part></tp:taxon-name></italic> sp. n. is similar to <italic><tp:taxon-name><tp:taxon-name-part taxon-name-part-type="genus" reg="Dicranocentrus">Dicranocentrus</tp:taxon-name-part> <tp:taxon-name-part taxon-name-part-type="species" reg="chenae">chenae</tp:taxon-name-part></tp:taxon-name></italic> Ma, Chen &amp; Soto-Adames in most features including two inner teeth on unguis and tergal macrochaetae, but differs from it in the absence of <abbrev xmlns:xlink="http://www.w3.org/1999/xlink" xlink:title="macrochaeta/ae" id="ABBRID0E3LAE" xlink:type="simple">mac</abbrev> Pa1 on dorsal head, <abbrev xmlns:xlink="http://www.w3.org/1999/xlink" xlink:title="macrochaeta/ae" id="ABBRID0EAMAE" xlink:type="simple">mac</abbrev> p5 present on <abbrev xmlns:xlink="http://www.w3.org/1999/xlink" xlink:title="thoracic segment" id="ABBRID0EEMAE" xlink:type="simple">Th</abbrev>. II and the abundant (30–41) dental spines arranged in 2–3 rows (single row in <italic><tp:taxon-name><tp:taxon-name-part taxon-name-part-type="genus" reg="Dicranocentrus">D.</tp:taxon-name-part> <tp:taxon-name-part taxon-name-part-type="species" reg="chenae">chenae</tp:taxon-name-part></tp:taxon-name></italic>). The absence of outer tooth on unguis is also interesting but the detail is often lacking or overlooked in descriptions of known species.</p><p>Nearly complete dorsal chaetotaxy is again illustrated and compared with <xref ref-type="bibr" rid="B12">Soto-Adames and Anderson (2017)</xref>. On dorsal head, a <abbrev xmlns:xlink="http://www.w3.org/1999/xlink" xlink:title="microchaeta/ae" id="ABBRID0EZMAE" xlink:type="simple">mic</abbrev> between the outer two <abbrev xmlns:xlink="http://www.w3.org/1999/xlink" xlink:title="macrochaeta/ae" id="ABBRID0E4MAE" xlink:type="simple">mac</abbrev> of series M is homologous to m3. For the two <abbrev xmlns:xlink="http://www.w3.org/1999/xlink" xlink:title="macrochaeta/ae" id="ABBRID0EBNAE" xlink:type="simple">mac</abbrev> external to S5, the outer <abbrev xmlns:xlink="http://www.w3.org/1999/xlink" xlink:title="macrochaeta/ae" id="ABBRID0EFNAE" xlink:type="simple">mac</abbrev>, having a larger socket than inner one, is supposed to be the primary chaeta S6. On <abbrev xmlns:xlink="http://www.w3.org/1999/xlink" xlink:title="thoracic segment" id="ABBRID0EJNAE" xlink:type="simple">Th</abbrev>. II, the most internal four posterior chaetae labeled as “p1, p2, p2a, p2p” in <italic><tp:taxon-name><tp:taxon-name-part taxon-name-part-type="genus" reg="Dicranocentrus">D.</tp:taxon-name-part> <tp:taxon-name-part taxon-name-part-type="species" reg="icelosmarias">icelosmarias</tp:taxon-name-part></tp:taxon-name></italic> are named here as p1i, p1, p1a, p1p in the light of the presence of the set p2+ (p2, p2a, p2p) between p1 and p3. On <abbrev xmlns:xlink="http://www.w3.org/1999/xlink" xlink:title="thoracic segment" id="ABBRID0EYNAE" xlink:type="simple">Th</abbrev>. III, “p1, p2” in are possibly homologous to p2 and p2a in <italic><tp:taxon-name><tp:taxon-name-part taxon-name-part-type="genus" reg="Dicranocentrus">D.</tp:taxon-name-part> <tp:taxon-name-part taxon-name-part-type="species" reg="hainanicus">hainanicus</tp:taxon-name-part></tp:taxon-name></italic> sp. n. Mic p5 on <abbrev xmlns:xlink="http://www.w3.org/1999/xlink" xlink:title="abdominal segment" id="ABBRID0EHOAE" xlink:type="simple">Abd</abbrev>. I and <abbrev xmlns:xlink="http://www.w3.org/1999/xlink" xlink:title="microchaeta/ae" id="ABBRID0ELOAE" xlink:type="simple">mic</abbrev> m4 on <abbrev xmlns:xlink="http://www.w3.org/1999/xlink" xlink:title="abdominal segment" id="ABBRID0EPOAE" xlink:type="simple">Abd</abbrev>. II are absent in <italic><tp:taxon-name><tp:taxon-name-part taxon-name-part-type="genus" reg="Dicranocentrus">D.</tp:taxon-name-part> <tp:taxon-name-part taxon-name-part-type="species" reg="icelosmarias">icelosmarias</tp:taxon-name-part></tp:taxon-name></italic> and <italic><tp:taxon-name><tp:taxon-name-part taxon-name-part-type="genus" reg="Heteromurus">Heteromurus</tp:taxon-name-part> <tp:taxon-name-part taxon-name-part-type="species" reg="nitidus">nitidus</tp:taxon-name-part></tp:taxon-name></italic> but present in new species. On <abbrev xmlns:xlink="http://www.w3.org/1999/xlink" xlink:title="abdominal segment" id="ABBRID0EJPAE" xlink:type="simple">Abd</abbrev>. III, <abbrev xmlns:xlink="http://www.w3.org/1999/xlink" xlink:title="microchaeta/ae" id="ABBRID0ENPAE" xlink:type="simple">mic</abbrev> m4 is present in <italic><tp:taxon-name><tp:taxon-name-part taxon-name-part-type="genus" reg="Dicranocentrus">D.</tp:taxon-name-part> <tp:taxon-name-part taxon-name-part-type="species" reg="icelosmarias">icelosmarias</tp:taxon-name-part></tp:taxon-name></italic> and <italic><tp:taxon-name><tp:taxon-name-part taxon-name-part-type="genus" reg="Heteromurus">H.</tp:taxon-name-part> <tp:taxon-name-part taxon-name-part-type="species" reg="nitidus">nitidus</tp:taxon-name-part></tp:taxon-name></italic> but absent in <italic><tp:taxon-name><tp:taxon-name-part taxon-name-part-type="genus" reg="Dicranocentrus">D.</tp:taxon-name-part> <tp:taxon-name-part taxon-name-part-type="species" reg="hainanicus">hainanicus</tp:taxon-name-part></tp:taxon-name></italic> sp. n. On <abbrev xmlns:xlink="http://www.w3.org/1999/xlink" xlink:title="abdominal segment" id="ABBRID0ESQAE" xlink:type="simple">Abd</abbrev>. IV homologies of many chaetae are difficult to determine in the absence of sufficient evidence across <tp:taxon-name><tp:taxon-name-part taxon-name-part-type="superfamily">Entomobryoidea</tp:taxon-name-part></tp:taxon-name>; three ordinary <abbrev xmlns:xlink="http://www.w3.org/1999/xlink" xlink:title="ordinary tergal S-chaeta/ae" id="ABBRID0E2QAE" xlink:type="simple">sens</abbrev> are observed as those on <abbrev xmlns:xlink="http://www.w3.org/1999/xlink" xlink:title="abdominal segment" id="ABBRID0E6QAE" xlink:type="simple">Abd</abbrev>. II–III and named as as, acc.A6 and ps, respectively. On <abbrev xmlns:xlink="http://www.w3.org/1999/xlink" xlink:title="abdominal segment" id="ABBRID0EDRAE" xlink:type="simple">Abd</abbrev>. V, the number of <abbrev xmlns:xlink="http://www.w3.org/1999/xlink" xlink:title="ordinary tergal S-chaeta/ae" id="ABBRID0EHRAE" xlink:type="simple">sens</abbrev> is identical to those reported in <xref ref-type="bibr" rid="B16">Zhang and Deharveng (2015)</xref>, therefore the inner two are supposed to as and acc.p3 here although their positions displace more anteriorly compared to <italic><tp:taxon-name><tp:taxon-name-part taxon-name-part-type="genus" reg="Dicranocentrus">D.</tp:taxon-name-part> <tp:taxon-name-part taxon-name-part-type="species" reg="wangi">wangi</tp:taxon-name-part></tp:taxon-name></italic> and <italic><tp:taxon-name><tp:taxon-name-part taxon-name-part-type="genus" reg="Dicranocentrus">D.</tp:taxon-name-part> <tp:taxon-name-part taxon-name-part-type="species" reg="liuae">liuae</tp:taxon-name-part></tp:taxon-name></italic>.</p><sec sec-type="Key to the species of Dicranocentrus from China" id="SECID0EFSAE"><title>Key to the species of <italic><tp:taxon-name><tp:taxon-name-part taxon-name-part-type="genus" reg="Dicranocentrus">Dicranocentrus</tp:taxon-name-part></tp:taxon-name></italic> from China</title><table-wrap content-type="key" position="anchor" orientation="portrait"><table id="TID0E5LAC" rules="all"><tbody><tr><td rowspan="1" colspan="1">1</td><td rowspan="1" colspan="1">
                      <abbrev xmlns:xlink="http://www.w3.org/1999/xlink" xlink:title="abdominal segment" id="ABBRID0EBTAE" xlink:type="simple">Abd</abbrev>. I with 5+5 <abbrev xmlns:xlink="http://www.w3.org/1999/xlink" xlink:title="macrochaeta/ae" id="ABBRID0EFTAE" xlink:type="simple">mac</abbrev> (Fig. <xref ref-type="fig" rid="F4">27</xref>)</td><td rowspan="1" colspan="1">
                      <bold>2</bold>
                    </td></tr><tr><td rowspan="1" colspan="1">–</td><td rowspan="1" colspan="1">
                      <abbrev xmlns:xlink="http://www.w3.org/1999/xlink" xlink:title="abdominal segment" id="ABBRID0E2TAE" xlink:type="simple">Abd</abbrev>. I with 3+3 <abbrev xmlns:xlink="http://www.w3.org/1999/xlink" xlink:title="macrochaeta/ae" id="ABBRID0E6TAE" xlink:type="simple">mac</abbrev></td><td rowspan="1" colspan="1">
                      <bold>3</bold>
                    </td></tr><tr><td rowspan="1" colspan="1">2</td><td rowspan="1" colspan="1">Mac Pa1 present on dorsal head; <abbrev xmlns:xlink="http://www.w3.org/1999/xlink" xlink:title="thoracic segment" id="ABBRID0EQUAE" xlink:type="simple">Th</abbrev>. II without p5 <abbrev xmlns:xlink="http://www.w3.org/1999/xlink" xlink:title="macrochaeta/ae" id="ABBRID0EUUAE" xlink:type="simple">mac</abbrev>; dens with 15–19 inner spines arranged in a row</td><td rowspan="1" colspan="1">
                      <bold><italic><tp:taxon-name><tp:taxon-name-part taxon-name-part-type="genus" reg="Dicranocentrus"/><tp:taxon-name-part taxon-name-part-type="species" reg="chenae">chenae</tp:taxon-name-part></tp:taxon-name></italic> Ma, Chen &amp; Soto-Adames, 2006</bold>
                    </td></tr><tr><td rowspan="1" colspan="1">–</td><td rowspan="1" colspan="1">Mac Pa1 absent on dorsal head (Fig. <xref ref-type="fig" rid="F3">17</xref>); <abbrev xmlns:xlink="http://www.w3.org/1999/xlink" xlink:title="thoracic segment" id="ABBRID0EVVAE" xlink:type="simple">Th</abbrev>. II with p5 <abbrev xmlns:xlink="http://www.w3.org/1999/xlink" xlink:title="macrochaeta/ae" id="ABBRID0EZVAE" xlink:type="simple">mac</abbrev>; dens with 30–41 inner spines arranged 2–3 rows</td><td rowspan="1" colspan="1">
                      <bold><italic><tp:taxon-name><tp:taxon-name-part taxon-name-part-type="genus" reg="Dicranocentrus"/><tp:taxon-name-part taxon-name-part-type="species" reg="hainanicus">hainanicus</tp:taxon-name-part></tp:taxon-name></italic> sp. n.</bold>
                    </td></tr><tr><td rowspan="1" colspan="1">3</td><td rowspan="1" colspan="1">
                      <abbrev xmlns:xlink="http://www.w3.org/1999/xlink" xlink:title="abdominal segment" id="ABBRID0EWWAE" xlink:type="simple">Abd</abbrev>. III with 1+1 central <abbrev xmlns:xlink="http://www.w3.org/1999/xlink" xlink:title="macrochaeta/ae" id="ABBRID0E1WAE" xlink:type="simple">mac</abbrev></td><td rowspan="1" colspan="1">
                      <bold><italic><tp:taxon-name><tp:taxon-name-part taxon-name-part-type="genus" reg="Dicranocentrus"/><tp:taxon-name-part taxon-name-part-type="species" reg="liuae">liuae</tp:taxon-name-part></tp:taxon-name></italic> Xu &amp; Zhang, 2014</bold>
                    </td></tr><tr><td rowspan="1" colspan="1">–</td><td rowspan="1" colspan="1">
                      <abbrev xmlns:xlink="http://www.w3.org/1999/xlink" xlink:title="abdominal segment" id="ABBRID0EWXAE" xlink:type="simple">Abd</abbrev>. III with 2+2 central <abbrev xmlns:xlink="http://www.w3.org/1999/xlink" xlink:title="macrochaeta/ae" id="ABBRID0E1XAE" xlink:type="simple">mac</abbrev> (Fig. <xref ref-type="fig" rid="F4">28</xref>)</td><td rowspan="1" colspan="1">4</td></tr><tr><td rowspan="1" colspan="1">4</td><td rowspan="1" colspan="1">
                      <abbrev xmlns:xlink="http://www.w3.org/1999/xlink" xlink:title="abdominal segment" id="ABBRID0ENYAE" xlink:type="simple">Abd</abbrev>. II with 3+3 <abbrev xmlns:xlink="http://www.w3.org/1999/xlink" xlink:title="macrochaeta/ae" id="ABBRID0ERYAE" xlink:type="simple">mac</abbrev>; <abbrev xmlns:xlink="http://www.w3.org/1999/xlink" xlink:title="abdominal segment" id="ABBRID0EVYAE" xlink:type="simple">Abd</abbrev>. III with 3+3 lateral <abbrev xmlns:xlink="http://www.w3.org/1999/xlink" xlink:title="macrochaeta/ae" id="ABBRID0EZYAE" xlink:type="simple">mac</abbrev></td><td rowspan="1" colspan="1">
                      <bold><italic><tp:taxon-name><tp:taxon-name-part taxon-name-part-type="genus" reg="Dicranocentrus"/><tp:taxon-name-part taxon-name-part-type="species" reg="indicus">indicus</tp:taxon-name-part></tp:taxon-name></italic> Bonet, 1930</bold>
                    </td></tr><tr><td rowspan="1" colspan="1">–</td><td rowspan="1" colspan="1">
                      <abbrev xmlns:xlink="http://www.w3.org/1999/xlink" xlink:title="abdominal segment" id="ABBRID0EVZAE" xlink:type="simple">Abd</abbrev>. II with 2+2 <abbrev xmlns:xlink="http://www.w3.org/1999/xlink" xlink:title="macrochaeta/ae" id="ABBRID0EZZAE" xlink:type="simple">mac</abbrev> (Fig. <xref ref-type="fig" rid="F4">27</xref>); <abbrev xmlns:xlink="http://www.w3.org/1999/xlink" xlink:title="abdominal segment" id="ABBRID0EB1AE" xlink:type="simple">Abd</abbrev>. III with 2+2 lateral <abbrev xmlns:xlink="http://www.w3.org/1999/xlink" xlink:title="macrochaeta/ae" id="ABBRID0EF1AE" xlink:type="simple">mac</abbrev> (Fig. <xref ref-type="fig" rid="F4">28</xref>)</td><td rowspan="1" colspan="1">
                      <bold><italic><tp:taxon-name><tp:taxon-name-part taxon-name-part-type="genus" reg="Dicranocentrus"/><tp:taxon-name-part taxon-name-part-type="species" reg="wangi">wangi</tp:taxon-name-part></tp:taxon-name></italic> Ma &amp; Chen, 2007</bold>
                    </td></tr></tbody></table></table-wrap></sec></tp:treatment-sec><ref-list><ref id="B12"><mixed-citation xmlns:xlink="http://www.w3.org/1999/xlink" xlink:type="simple">
          <person-group><name name-style="western"><surname>Soto-Adames</surname><given-names>FN</given-names></name><name name-style="western"><surname>Anderson</surname><given-names>EW</given-names></name></person-group> (<year>2017</year>) <article-title>Two New Species and New Records of Springtails (<tp:taxon-name><tp:taxon-name-part taxon-name-part-type="order">Collembola</tp:taxon-name-part></tp:taxon-name>: <tp:taxon-name><tp:taxon-name-part taxon-name-part-type="family">Entomobryidae</tp:taxon-name-part></tp:taxon-name>, <tp:taxon-name><tp:taxon-name-part taxon-name-part-type="family">Paronellidae</tp:taxon-name-part></tp:taxon-name>) from Nevis, Lesser Antilles.</article-title> <source>Florida Entomologist</source> <volume>100</volume>: <fpage>32</fpage>–<lpage>41</lpage>. <ext-link xlink:type="simple" ext-link-type="doi" xlink:href="10.1653/024.100.0107">https://doi.org/10.1653/024.100.0107</ext-link></mixed-citation></ref><ref id="B16"><mixed-citation xmlns:xlink="http://www.w3.org/1999/xlink" xlink:type="simple">
          <person-group><name name-style="western"><surname>Zhang</surname><given-names>F</given-names></name><name name-style="western"><surname>Deharveng</surname><given-names>L</given-names></name></person-group> (<year>2015</year>) <article-title>Systematic revision of <tp:taxon-name><tp:taxon-name-part taxon-name-part-type="family">Entomobryidae</tp:taxon-name-part></tp:taxon-name> (<tp:taxon-name><tp:taxon-name-part taxon-name-part-type="order">Collembola</tp:taxon-name-part></tp:taxon-name>) by integrating molecular and new morphological evidence.</article-title> <source>Zoologica Scripta</source> <volume>44</volume>: <fpage>298</fpage>–<lpage>311</lpage>. <ext-link xlink:type="simple" ext-link-type="doi" xlink:href="10.1111/zsc.12100">https://doi.org/10.1111/zsc.12100</ext-link></mixed-citation></ref></ref-list></tp:taxon-treatment>
